# Supplementary material for: Association Between Gut Dysbiosis and Sepsis-Induced Myocardial Dysfunction in Patients With Sepsis or Septic Shock
Source: Front Cell Infect Microbiol. 2022 Mar 14;12:857035. doi: 10.3389/fcimb.2022.857035 (PMC8964439; doi:10.3389/fcimb.2022.857035)
Supplement: Supplementary file 1 [file Table_1.xls]

Level_3	SIMD	NSIMD	fold(NSIMD/SIMD)	p-value	significant
ABC transporters	0.09607602	0.09616038	1.00087809	0.98671059311389	no
Two-component system	0.06169747	0.06356367	1.03024752	0.635838654807288	no
Purine metabolism	0.0374329	0.03647383	0.97437874	0.345009108384747	no
Aminoacyl-tRNA biosynthesis	0.03396811	0.0330669	0.97346888	0.558101179377171	no
Pyrimidine metabolism	0.02803064	0.02851815	1.01739185	0.728996050460474	no
Starch and sucrose metabolism	0.02319588	0.0237915	1.02567815	0.701923384945053	no
Amino sugar and nucleotide sugar metabolism	0.02289138	0.02341909	1.02305281	0.662041207146183	no
Ribosome	0.02099094	0.02037877	0.9708361	0.554736854820759	no
Arginine and proline metabolism	0.01839859	0.01956315	1.0632961	0.365116713913304	no
Peptidoglycan biosynthesis	0.01744862	0.01775011	1.01727843	0.758833721304102	no
Porphyrin and chlorophyll metabolism	0.01829759	0.01552705	0.84858413	0.122857314615487	no
Methane metabolism	0.01644212	0.01489902	0.90614949	0.597016312817379	no
Fructose and mannose metabolism	0.01523607	0.01609677	1.0564908	0.238122044185272	no
Homologous recombination	0.01569648	0.01551365	0.9883521	0.797859051691763	no
Nitrogen metabolism	0.01554719	0.01422093	0.9146942	0.206028034455987	no
Oxidative phosphorylation	0.01442286	0.01499601	1.03973942	0.352609879596518	no
Cell cycle - Caulobacter	0.01361097	0.01366262	1.00379453	0.931851995994882	no
Alanine, aspartate and glutamate metabolism	0.01298085	0.01376182	1.06016276	0.379120967493512	no
RNA degradation	0.0132252	0.01348284	1.01948131	0.657235911842796	no
Glycine, serine and threonine metabolism	0.01252433	0.01304577	1.04163365	0.34078551283184	no
Nucleotide excision repair	0.01248796	0.01221766	0.97835515	0.6919870397838	no
Bacterial secretion system	0.01320027	0.01150528	0.87159372	0.159431110858677	no
Cysteine and methionine metabolism	0.01255259	0.01214779	0.96775186	0.250546036546556	no
Mismatch repair	0.01236758	0.01209957	0.97832994	0.569448853103865	no
Phenylalanine, tyrosine and tryptophan biosynthesis	0.01263344	0.01168468	0.9249011	0.0841999593965327	no
Pyruvate metabolism	0.01145738	0.01180594	1.03042178	0.429706255350631	no
Galactose metabolism	0.01029978	0.01108378	1.07611808	0.42493524269038	no
Glycolysis / Gluconeogenesis	0.01026529	0.01107228	1.07861344	0.229190233162299	no
Lysine biosynthesis	0.01032657	0.01045221	1.01216702	0.685625599439862	no
Glycerophospholipid metabolism	0.00961275	0.00998555	1.03878257	0.403338638138794	no
Pentose phosphate pathway	0.00942718	0.00973286	1.03242543	0.481322871278237	no
Phosphotransferase system (PTS)	0.00918165	0.00979509	1.06681146	0.68601617704658	no
Bacterial chemotaxis	0.0097124	0.00840846	0.86574561	0.364452755101802	no
Terpenoid backbone biosynthesis	0.00895385	0.0090528	1.01105151	0.811442499752351	no
Histidine metabolism	0.00879335	0.00902755	1.02663368	0.495187036331565	no
Carbon fixation pathways in prokaryotes	0.00873017	0.00851756	0.97564623	0.431303071578092	no
Flagellar assembly	0.00915721	0.0075427	0.82368969	0.25766779477035	no
Glyoxylate and dicarboxylate metabolism	0.00848274	0.00819352	0.96590536	0.581016922889793	no
Nicotinate and nicotinamide metabolism	0.00830019	0.008321	1.00250761	0.953342083599135	no
Thiamine metabolism	0.00832581	0.00829513	0.99631574	0.969697197464898	no
Pentose and glucuronate interconversions	0.00763517	0.00832623	1.09051008	0.236989685814277	no
Pantothenate and CoA biosynthesis	0.00784472	0.00804501	1.0255318	0.591462162713179	no
DNA replication	0.00705833	0.00707482	1.00233594	0.95882640090603	no
Protein export	0.00682303	0.00692271	1.01461049	0.720275333779607	no
Other glycan degradation	0.00624346	0.00746419	1.19552221	0.333696134969337	no
Fatty acid biosynthesis	0.00658418	0.0066789	1.01438636	0.822739997296271	no
Butanoate metabolism	0.00639793	0.00676337	1.05711779	0.217524312661137	no
Glutathione metabolism	0.006398	0.0063542	0.99315345	0.928171638397519	no
Base excision repair	0.00640189	0.00626803	0.97909066	0.572691136922349	no
Glycerolipid metabolism	0.00601407	0.00630477	1.04833606	0.568406406620106	no
Selenocompound metabolism	0.0061394	0.00572906	0.93316319	0.0963675938416921	no
Folate biosynthesis	0.00568059	0.00553463	0.97430463	0.500120122171507	no
Lipopolysaccharide biosynthesis	0.00640205	0.00467961	0.73095603	0.137143023769702	no
Valine, leucine and isoleucine biosynthesis	0.00557216	0.00540398	0.96981841	0.388499496140691	no
Ubiquinone and other terpenoid-quinone biosynthesis	0.00563766	0.00529437	0.93910785	0.415240078873472	no
Tyrosine metabolism	0.00500429	0.00531556	1.06220074	0.103618698682236	no
One carbon pool by folate	0.00512395	0.00510959	0.99719836	0.943423349284326	no
Citrate cycle (TCA cycle)	0.00508898	0.00506835	0.99594517	0.933515493465784	no
Sulfur relay system	0.00500639	0.00499133	0.99699192	0.963946790005716	no
Biotin metabolism	0.00463388	0.00445317	0.96100271	0.533345923582109	no
Carbon fixation in photosynthetic organisms	0.00437299	0.00454385	1.03907327	0.266294083626289	no
Propanoate metabolism	0.00439718	0.00434984	0.9892341	0.820606740166515	no
Pertussis	0.00532459	0.00339069	0.63679853	0.102928596027907	no
Phenylalanine metabolism	0.0041336	0.00412803	0.99865151	0.986800533369991	no
Benzoate degradation	0.00392479	0.00407168	1.03742553	0.528835157530443	no
Vitamin B6 metabolism	0.0038525	0.0040915	1.06203676	0.482850688879181	no
D-Alanine metabolism	0.00373772	0.00387527	1.03680063	0.693900411024073	no
Valine, leucine and isoleucine degradation	0.00359166	0.00387704	1.0794561	0.475021295709176	no
Sulfur metabolism	0.00367346	0.00370708	1.00915256	0.862773601645528	no
Drug metabolism - other enzymes	0.00364756	0.00362498	0.99380879	0.851183692579862	no
Riboflavin metabolism	0.00353255	0.00334223	0.94612548	0.306934197429184	no
Lysine degradation	0.00329661	0.00352621	1.0696478	0.530220468865279	no
Staphylococcus aureus infection	0.00250045	0.00410727	1.64261387	0.142385252759381	no
Aminobenzoate degradation	0.00302966	0.00338196	1.11628347	0.210208262940875	no
Streptomycin biosynthesis	0.00267331	0.00272592	1.01967962	0.765123570210766	no
Photosynthesis	0.00266303	0.00272869	1.02465427	0.765821703795756	no
Bacterial invasion of epithelial cells	0.00247102	0.00285444	1.15516672	0.428219808476615	no
Sphingolipid metabolism	0.00234436	0.00277713	1.18460006	0.411894804596714	no
Chloroalkane and chloroalkene degradation	0.00255308	0.00255452	1.00056503	0.991683509685744	no
Legionellosis	0.00253592	0.00242445	0.95604373	0.221745823721737	no
Polycyclic aromatic hydrocarbon degradation	0.00229058	0.00252361	1.10173396	0.130075405927755	no
RNA transport	0.00242621	0.00235122	0.9690924	0.805889501838545	no
Ascorbate and aldarate metabolism	0.00233241	0.00242638	1.04028869	0.676692905937401	no
Plant-pathogen interaction	0.00239345	0.00230657	0.96369931	0.509384366075701	no
RNA polymerase	0.00237539	0.00227707	0.95861105	0.450397818723181	no
Vibrio cholerae pathogenic cycle	0.00240379	0.00221238	0.92037229	0.606574068149733	no
Fatty acid metabolism	0.00224584	0.00228253	1.0163381	0.868742373462613	no
Inositol phosphate metabolism	0.00211326	0.00233379	1.10435739	0.211054611570653	no
Cyanoamino acid metabolism	0.00207495	0.00233275	1.12424523	0.337689606560059	no
Nonribosomal peptide structures	0.00216052	0.00221316	1.02436191	0.889543532486495	no
Epithelial cell signaling in Helicobacter pylori infection	0.00237131	0.00199516	0.84137235	0.0833327525126724	no
D-Glutamine and D-glutamate metabolism	0.00209588	0.00201416	0.96100791	0.412567128698704	no
Bisphenol degradation	0.00184049	0.00203741	1.10699528	0.124747620687806	no
Biosynthesis of siderophore group nonribosomal peptides	0.0018974	0.00166957	0.87992499	0.526494760291961	no
Peroxisome	0.00167193	0.00178064	1.06502316	0.425356773296837	no
Tuberculosis	0.00168805	0.0017047	1.00986117	0.793432222870122	no
Salmonella infection	0.00188401	0.00149383	0.79290258	0.0963903467159178	no
Limonene and pinene degradation	0.00157898	0.00175595	1.11207504	0.214013278863875	no
Nitrotoluene degradation	0.00182951	0.00143782	0.78590122	0.0477862039515761	yes
Polyketide sugar unit biosynthesis	0.0016315	0.00163468	1.00195099	0.983509141231348	no
C5-Branched dibasic acid metabolism	0.00167735	0.00157962	0.941735	0.323283250860726	no
Lysosome	0.00145533	0.00174731	1.20062943	0.579020834694345	no
Phenylpropanoid biosynthesis	0.00139869	0.00160554	1.14788392	0.441226542419812	no
Insulin signaling pathway	0.00149567	0.00140428	0.93889305	0.406753594118391	no
Glycosaminoglycan degradation	0.00133568	0.00146889	1.09972904	0.748938468015292	no
N-Glycan biosynthesis	0.00143507	0.00133672	0.93146328	0.532695460083093	no
Biosynthesis of unsaturated fatty acids	0.00136167	0.00134591	0.98842873	0.918655345880379	no
Geraniol degradation	0.00129822	0.00140045	1.07874137	0.687312586955495	no
Lipoic acid metabolism	0.00119408	0.00146868	1.229961	0.0878737107790006	no
Biosynthesis of ansamycins	0.00130538	0.0012601	0.96531907	0.724826500975133	no
Phosphonate and phosphinate metabolism	0.00123289	0.00127369	1.03309859	0.758755118712367	no
Taurine and hypotaurine metabolism	0.00115748	0.00128254	1.10804556	0.324888413500525	no
PPAR signaling pathway	0.00119635	0.00123674	1.03376531	0.673011908927682	no
beta-Alanine metabolism	0.00120569	0.00122577	1.01666027	0.860156571510311	no
Linoleic acid metabolism	0.00116357	0.00126675	1.08867423	0.0759056670047632	no
Tryptophan metabolism	0.00112969	0.00120805	1.06935924	0.716895490265077	no
Naphthalene degradation	0.00113943	0.00119816	1.05153951	0.561610738364569	no
Tropane, piperidine and pyridine alkaloid biosynthesis	0.00104262	0.00104877	1.00589866	0.906241662681228	no
Ethylbenzene degradation	0.00095857	0.00109561	1.14296275	0.0444244597082114	yes
Ribosome biogenesis in eukaryotes	0.00111501	0.00091684	0.82227258	0.457133197585386	no
Meiosis - yeast	0.00092484	0.00098724	1.06747318	0.671527766361247	no
beta-Lactam resistance	0.00080772	0.0010233	1.26690327	0.0557036198595631	no
Protein digestion and absorption	0.00081246	0.00098771	1.2157003	0.482236027448009	no
Alzheimers disease	0.00083856	0.00093331	1.11298657	0.254170565472839	no
Penicillin and cephalosporin biosynthesis	0.00085699	0.00086903	1.01404554	0.921778794428233	no
Atrazine degradation	0.00091689	0.00080551	0.87852412	0.058098464073024	no
Zeatin biosynthesis	0.00081205	0.00085852	1.0572328	0.479144764963998	no
Protein processing in endoplasmic reticulum	0.00083809	0.00081881	0.9769918	0.929460464981138	no
Carbohydrate digestion and absorption	0.00081062	0.00083205	1.02644336	0.807305194042022	no
Toluene degradation	0.00083401	0.00079591	0.95431546	0.603632737108104	no
Glycosphingolipid biosynthesis - globo series	0.00078264	0.00084709	1.08234281	0.718308485451941	no
Novobiocin biosynthesis	0.00080647	0.00075698	0.9386356	0.250792541446842	no
Carotenoid biosynthesis	0.00062819	0.0008209	1.30676801	0.073262443000509	no
Steroid hormone biosynthesis	0.0006298	0.0007836	1.24419218	0.261464380937113	no
Chlorocyclohexane and chlorobenzene degradation	0.00064543	0.00069146	1.07132473	0.627945844958155	no
Adipocytokine signaling pathway	0.00064095	0.00066212	1.0330311	0.83242637415892	no
Phosphatidylinositol signaling system	0.00060428	0.00065699	1.08723561	0.259689120095123	no
Caprolactam degradation	0.00053874	0.00057919	1.07507626	0.651848591430267	no
African trypanosomiasis	0.00056526	0.0005215	0.92258194	0.564230314041013	no
Biosynthesis of vancomycin group antibiotics	0.00055392	0.00051549	0.93063517	0.403412838914902	no
GABAergic synapse	0.00045968	0.00047815	1.04020147	0.51272152568936	no
Primary immunodeficiency	0.00045562	0.00047409	1.04053234	0.565618985448573	no
Drug metabolism - cytochrome P450	0.00042674	0.00047366	1.10996421	0.555008852265028	no
Xylene degradation	0.00044695	0.0004434	0.99207008	0.920495831916351	no
Metabolism of xenobiotics by cytochrome P450	0.00042197	0.000461	1.09248653	0.611890454335289	no
Dioxin degradation	0.00044014	0.0004344	0.98696809	0.863298727385449	no
Type I diabetes mellitus	0.00043098	0.00043081	0.99960921	0.992895993517625	no
MAPK signaling pathway - yeast	0.00037847	0.00043772	1.15654977	0.105566845584059	no
Apoptosis	0.00038387	0.00041149	1.07196563	0.826091764298656	no
Glutamatergic synapse	0.0003773	0.00038771	1.02759257	0.690993345153973	no
NOD-like receptor signaling pathway	0.00034991	0.00041141	1.17577387	0.232322734213248	no
Synthesis and degradation of ketone bodies	0.00035311	0.00040751	1.15405253	0.287452580139639	no
Primary bile acid biosynthesis	0.00033511	0.00040575	1.2107894	0.114684604207103	no
Glycosphingolipid biosynthesis - ganglio series	0.00033875	0.00037992	1.12155189	0.739938463866009	no
Secondary bile acid biosynthesis	0.00032263	0.00039597	1.22734616	0.112838699100875	no
Pathways in cancer	0.00036942	0.00033551	0.908223	0.398104383355384	no
Steroid degradation	0.00034543	0.00033048	0.95672078	0.880964091688397	no
Butirosin and neomycin biosynthesis	0.00031894	0.00033826	1.06057921	0.484356846996068	no
Huntingtons disease	0.00031688	0.00033154	1.04626185	0.675581520960651	no
Styrene degradation	0.0003019	0.00034004	1.12631356	0.601376515532359	no
Tetracycline biosynthesis	0.00029516	0.0003434	1.16346002	0.1974576859088	no
Retinol metabolism	0.0002998	0.00032958	1.09934712	0.335096134380598	no
Amoebiasis	0.00029576	0.00033026	1.11665468	0.323082041548058	no
Arachidonic acid metabolism	0.00028984	0.00032693	1.12796256	0.340108469717173	no
Shigellosis	0.00035629	0.00025007	0.70188784	0.375718414787566	no
Chagas disease (American trypanosomiasis)	0.00030388	0.00027457	0.90351943	0.689304997809464	no
Mineral absorption	0.00026614	0.00026526	0.99669617	0.970592057821834	no
Biosynthesis of 12-, 14- and 16-membered macrolides	0.00028028	0.00023976	0.85542806	0.701603143013722	no
Viral carcinogenesis	0.00026595	0.00023745	0.89283649	0.280746362620212	no
Proteasome	0.00029834	0.0002036	0.68242001	0.411693895059829	no
Glycosaminoglycan biosynthesis - chondroitin sulfate	0.00023405	0.00026063	1.11355196	0.489416132891056	no
Isoquinoline alkaloid biosynthesis	0.00025789	0.00023376	0.90642871	0.108412849007917	no
Type II diabetes mellitus	0.00024568	0.00022762	0.92648859	0.149128626680543	no
Basal transcription factors	0.00023014	0.00024005	1.04307258	0.831446579489866	no
Renin-angiotensin system	0.00021404	0.00025541	1.1932666	0.294445930788918	no
Chemical carcinogenesis	0.00022472	0.00023452	1.04359447	0.867809562879134	no
Renal cell carcinoma	0.00021632	0.00018567	0.85828558	0.378905780790543	no
Retrograde endocannabinoid signaling	0.00017638	0.00018197	1.03168715	0.87516975403377	no
Ether lipid metabolism	0.00015698	0.00018052	1.14992512	0.318144430550168	no
Fluorobenzoate degradation	0.00016657	0.00015315	0.91943165	0.743701339039224	no
Amyotrophic lateral sclerosis (ALS)	0.00015133	0.0001543	1.01964022	0.913321005614838	no
Prostate cancer	0.00015105	0.00015137	1.00209146	0.990163145575703	no
Pathogenic Escherichia coli infection	0.00017054	0.00012117	0.71051145	0.379855130539597	no
RIG-I-like receptor signaling pathway	0.00013718	0.00015138	1.10352264	0.525144258894667	no
Stilbenoid, diarylheptanoid and gingerol biosynthesis	0.0001306	0.00015143	1.15948179	0.493962924213761	no
Non-homologous end-joining	0.0001335	0.00014112	1.05706131	0.876005177166695	no
Progesterone-mediated oocyte maturation	0.00013827	0.00013513	0.97727083	0.877537068409751	no
Antigen processing and presentation	0.00013827	0.00013513	0.97727083	0.877537068409751	no
Glycosphingolipid biosynthesis - lacto and neolacto series	0.00013508	0.00013156	0.97399629	0.930885706293966	no
Hematopoietic cell lineage	0.00011592	0.00013212	1.13980424	0.583829476566283	no
Proximal tubule bicarbonate reclamation	0.00011326	0.00010743	0.9485107	0.491355696996107	no
Bladder cancer	0.00011428	9.631e-05	0.84277417	0.207324352872393	no
alpha-Linolenic acid metabolism	0.00010477	8.694e-05	0.82977553	0.434683528488753	no
Vibrio cholerae infection	0.00010115	8.985e-05	0.88828021	0.599898574660731	no
Parkinsons disease	8.718e-05	9.619e-05	1.10333117	0.448661504451506	no
Flavone and flavonol biosynthesis	6.871e-05	8.994e-05	1.30902395	0.303138529769786	no
Bile secretion	8.078e-05	6.891e-05	0.85306414	0.622492344739917	no
Fanconi anemia pathway	9.448e-05	4.716e-05	0.49920368	0.585119349058664	no
mRNA surveillance pathway	8.975e-05	4.738e-05	0.52786308	0.613331110746555	no
DDT degradation	6.421e-05	6.535e-05	1.01774477	0.937781109618825	no
Biosynthesis of type II polyketide products	6.251e-05	6.475e-05	1.03588263	0.923017419128569	no
Sesquiterpenoid and triterpenoid biosynthesis	5.514e-05	6.58e-05	1.19337524	0.702232473125947	no
Cardiac muscle contraction	5.24e-05	5.356e-05	1.02213492	0.870857111934648	no
Morphine addiction	4.523e-05	3.775e-05	0.83461475	0.5327394240571	no
Caffeine metabolism	3.994e-05	4.302e-05	1.07703788	0.810209121672626	no
Pancreatic secretion	4.104e-05	4.023e-05	0.98026044	0.884314085304842	no
Various types of N-glycan biosynthesis	5.51e-05	2.487e-05	0.45134062	0.590746990896319	no
Endocrine and other factor-regulated calcium reabsorption	4.01e-05	3.921e-05	0.97760474	0.875445917252784	no
Gastric acid secretion	3.981e-05	3.876e-05	0.97359628	0.856498549915611	no
Salivary secretion	3.981e-05	3.876e-05	0.97359628	0.856498549915611	no
Aldosterone-regulated sodium reabsorption	3.981e-05	3.876e-05	0.97361146	0.856593228527158	no
D-Arginine and D-ornithine metabolism	3.993e-05	3.305e-05	0.82774984	0.459697072866939	no
Biosynthesis of type II polyketide backbone	4.146e-05	3.082e-05	0.74339024	0.377060392786323	no
Prion diseases	3.993e-05	3.201e-05	0.80179218	0.415982044128392	no
Influenza A	3.894e-05	2.865e-05	0.73561098	0.255615395628881	no
Flavonoid biosynthesis	2.818e-05	3.293e-05	1.1684882	0.234518376354385	no
Isoflavonoid biosynthesis	3.035e-05	2.979e-05	0.981678	0.974317422943143	no
Systemic lupus erythematosus	3.054e-05	2.326e-05	0.76165349	0.222309729750502	no
Photosynthesis - antenna proteins	3.214e-05	1.564e-05	0.48653651	0.588485486862958	no
Cholinergic synapse	2.989e-05	1.563e-05	0.52293341	0.00701277429625063	yes
Spliceosome	2.586e-05	1.753e-05	0.67792915	0.0549095146293767	no
Epstein-Barr virus infection	2.908e-05	1.152e-05	0.39626836	0.569482410571692	no
Fatty acid elongation	1.711e-05	2.333e-05	1.36342024	0.22442302753636	no
Steroid biosynthesis	1.963e-05	2.078e-05	1.05856186	0.915765851184929	no
Fc gamma R-mediated phagocytosis	1.635e-05	2.388e-05	1.4607149	0.319555676550542	no
Calcium signaling pathway	1.576e-05	2.13e-05	1.35154533	0.447276406240394	no
Hypertrophic cardiomyopathy (HCM)	1.507e-05	2.177e-05	1.44449024	0.145966594654085	no
Monoterpenoid biosynthesis	1.773e-05	1.828e-05	1.03099803	0.958801620121408	no
Alcoholism	1.879e-05	1.637e-05	0.87100061	0.699732600518839	no
Complement and coagulation cascades	1.996e-05	1.481e-05	0.74192191	0.389591951924304	no
Focal adhesion	1.578e-05	1.379e-05	0.87401917	0.23598372317383	no
VEGF signaling pathway	1.12e-05	1.815e-05	1.62030047	0.353933833727807	no
Serotonergic synapse	1.467e-05	1.411e-05	0.96131688	0.866848637871899	no
ECM-receptor interaction	1.486e-05	1.341e-05	0.90195348	0.37477213708631	no
Dopaminergic synapse	1.461e-05	1.359e-05	0.93008611	0.754601672031827	no
Amphetamine addiction	1.31e-05	1.195e-05	0.91229715	0.713536633719417	no
Indole alkaloid biosynthesis	1.37e-05	1.121e-05	0.81802783	0.715315083595005	no
Cocaine addiction	1.219e-05	1.164e-05	0.95495854	0.859646417635823	no
Vasopressin-regulated water reabsorption	9.82e-06	1.042e-05	1.06102278	0.814760303027967	no
Synaptic vesicle cycle	9.82e-06	1.042e-05	1.06102278	0.814760303027967	no
Small cell lung cancer	8.53e-06	1.022e-05	1.19711217	0.573853957377145	no
Herpes simplex infection	9.69e-06	7.7e-06	0.79496443	0.801364067730406	no
Betalain biosynthesis	6.69e-06	6.31e-06	0.94264477	0.865939278614312	no
GnRH signaling pathway	5.29e-06	6.18e-06	1.16817102	0.708617735003712	no
Endocytosis	5.29e-06	6.18e-06	1.16833891	0.708347610241643	no
HTLV-I infection	7.85e-06	3.43e-06	0.43689068	0.598281757931823	no
Toxoplasmosis	4.72e-06	6.35e-06	1.34307084	0.571225994483369	no
Phagosome	6.22e-06	2.55e-06	0.41014873	0.58021158125451	no
Clavulanic acid biosynthesis	4.71e-06	3.63e-06	0.76906452	0.420808945338724	no
p53 signaling pathway	2.96e-06	4.63e-06	1.56135113	0.55079749538547	no
Notch signaling pathway	3.34e-06	3.48e-06	1.04329469	0.822276636205447	no
Chronic myeloid leukemia	3.34e-06	3.48e-06	1.04329469	0.822276636205447	no
Wnt signaling pathway	3.34e-06	3.48e-06	1.04329469	0.822276636205447	no
Viral myocarditis	2.25e-06	4.19e-06	1.86337734	0.461711634448068	no
mTOR signaling pathway	4.48e-06	1.89e-06	0.4227112	0.588855828710818	no
Cell cycle	4.57e-06	1.8e-06	0.39271702	0.569329984743533	no
Colorectal cancer	2.25e-06	4.12e-06	1.8335871	0.469692613076894	no
Measles	3.26e-06	1.64e-06	0.50338772	0.613584729715955	no
Hepatitis C	3.26e-06	1.64e-06	0.50338772	0.613584729715955	no
Pancreatic cancer	2.95e-06	1.02e-06	0.34576176	0.53997551637959	no
Fat digestion and absorption	1.54e-06	1.21e-06	0.7877319	0.67016466693376	no
Melanogenesis	1.02e-06	1.26e-06	1.24341927	0.685859204656484	no
Neuroactive ligand-receptor interaction	1.08e-06	1.11e-06	1.03097112	0.966244821749955	no
Glycosylphosphatidylinositol(GPI)-anchor biosynthesis	9e-07	1.09e-06	1.2134059	0.82526628727573	no
Regulation of actin cytoskeleton	9.6e-07	6.1e-07	0.63593444	0.72195866907262	no
Oocyte meiosis	9.1e-07	3.1e-07	0.34117692	0.536509759904061	no
Vascular smooth muscle contraction	9.1e-07	3.1e-07	0.34117692	0.536509759904061	no
Long-term potentiation	9.1e-07	3.1e-07	0.34117692	0.536509759904061	no
NF-kappa B signaling pathway	2e-07	5.2e-07	2.62158885	0.33308288479818	no
Leishmaniasis	2e-07	5.2e-07	2.62158885	0.33308288479818	no
Transcriptional misregulation in cancer	1.8e-07	5e-07	2.80918629	0.190743402320245	no
Cytosolic DNA-sensing pathway	4.3e-07	1.7e-07	0.39975998	0.573862793721311	no
Dilated cardiomyopathy	4e-08	3e-07	6.68752295	0.266600783732643	no
Arrhythmogenic right ventricular cardiomyopathy (ARVC)	4e-08	3e-07	6.68752295	0.266600783732643	no
Cell adhesion molecules (CAMs)	4e-08	2.2e-07	5.37753814	0.285338970201331	no
Phototransduction - fly	0	7e-08	18.09642376	0.225659089552295	no
Tight junction	0	7e-08	28.09868265	0.219171054893312	no
Leukocyte transendothelial migration	0	7e-08	28.09868265	0.219171054893312	no
Adherens junction	0	7e-08	28.09868265	0.219171054893312	no
Cytokine-cytokine receptor interaction	3e-08	1e-08	0.29533085	0.468380506760972	no
Phototransduction	0	0	0.55852241	0.580256980518322	no
Olfactory transduction	0	0	0.55852241	0.580256980518322	no
Glioma	0	0	0.55852241	0.580256980518322	no
Neurotrophin signaling pathway	0	0	0.55852241	0.580256980518322	no
